# Supplementary material for: Mating Disruption with Biodegradable Dispensers Complemented with Insecticide Sprays Allows an Effective Management of Tuta absoluta in Greenhouse Tomatoes
Source: Insects. 2025 Oct 9;16(10):1035. doi: 10.3390/insects16101035 (PMC12564165; doi:10.3390/insects16101035)
Supplement: Supplementary file 1 [file insects-16-01035-s001.zip]

Archive with 1 entries (1 files):
- insects-3895618-supplementary.pdf
